# Supplementary material for: Lignocellulose-Degrading Enzymes: A Biotechnology Platform for Ferulic Acid Production from Agro-Industrial Side Streams
Source: Foods. 2021 Dec 8;10(12):3056. doi: 10.3390/foods10123056 (PMC8701750; doi:10.3390/foods10123056)
Supplement: Supplementary file 1 [file foods-10-03056-s001.zip]

Archive with 1 entries (1 files):
- foods-1473962-supplementary.pdf
